# Supplementary material for: Elevated phosphorylation of EGFR in NSCLC due to mutations in PTPRH
Source: PLoS Genet. 2022 Sep 2;18(9):e1010362. doi: 10.1371/journal.pgen.1010362 (PMC9477422; doi:10.1371/journal.pgen.1010362)
Supplement: S1 Table — (XLSX) [file pgen.1010362.s003.xlsx]

## Sheet: Sheet1
ssGSEA Genesets from Figure 2D
1	GO_NEGATIVE_REGULATION_OF_EPITHELIAL_TO_MESENCHYMAL_TRANSITION
2	GILMORE_CORE_NFKB_PATHWAY
3	BILD_MYC_ONCOGENIC_SIGNATURE
4	GAVIN_FOXP3_TARGETS_CLUSTER_T7
5	SCHLOSSER_SERUM_RESPONSE_AUGMENTED_BY_MYC
6	CREIGHTON_AKT1_SIGNALING_VIA_MTOR_UP
7	GO_PROTEIN_KINASE_C_SIGNALING
8	MAHADEVAN_IMATINIB_RESISTANCE_DN
9	GO_RECEPTOR_SERINE_THREONINE_KINASE_BINDING
10	PLASARI_TGFB1_SIGNALING_VIA_NFIC_10HR_DN
11	GO_POSITIVE_REGULATION_OF_RHO_PROTEIN_SIGNAL_TRANSDUCTION
12	GO_WNT_PROTEIN_BINDING
13	GO_WNT_ACTIVATED_RECEPTOR_ACTIVITY
14	GO_REGULATION_OF_FIBROBLAST_APOPTOTIC_PROCESS
15	GO_REGULATION_OF_FIBROBLAST_GROWTH_FACTOR_RECEPTOR_SIGNALING_PATHWAY
16	PID_WNT_SIGNALING_PATHWAY
17	GO_POSITIVE_REGULATION_OF_NON_CANONICAL_WNT_SIGNALING_PATHWAY
18	GO_REGULATION_OF_WNT_SIGNALING_PATHWAY_PLANAR_CELL_POLARITY_PATHWAY
19	BIOCARTA_EGFR_SMRTE_PATHWAY
20	GO_APICAL_PROTEIN_LOCALIZATION
21	GO_NEGATIVE_REGULATION_OF_TRANSCRIPTION_FACTOR_IMPORT_INTO_NUCLEUS
22	GO_NEGATIVE_REGULATION_OF_NF_KAPPAB_IMPORT_INTO_NUCLEUS
23	KIM_MYCN_AMPLIFICATION_TARGETS_UP
24	MCMURRAY_TP53_HRAS_COOPERATION_RESPONSE_DN
25	JNK_DN.V1_UP
26	KEGG_TGF_BETA_SIGNALING_PATHWAY
27	GO_TRANSMEMBRANE_RECEPTOR_PROTEIN_SERINE_THREONINE_KINASE_SIGNALING_PATHWAY
28	GO_RESPONSE_TO_GROWTH_FACTOR
29	LABBE_TGFB1_TARGETS_UP
30	BIOCARTA_TGFB_PATHWAY
31	GO_ACTIVATION_OF_MAPKK_ACTIVITY
32	GO_PHOSPHATIDYLINOSITOL_3_KINASE_ACTIVITY
33	ZHENG_FOXP3_TARGETS_IN_THYMUS_UP
34	BURTON_ADIPOGENESIS_11
35	LIU_SOX4_TARGETS_UP
36	BIOCARTA_MET_PATHWAY
37	GO_WNT_SIGNALING_PATHWAY_CALCIUM_MODULATING_PATHWAY
38	YAP1_UP
39	CROMER_METASTASIS_UP
40	MASSARWEH_TAMOXIFEN_RESISTANCE_DN
41	GO_POSITIVE_REGULATION_OF_WNT_SIGNALING_PATHWAY
42	GO_POSITIVE_REGULATION_OF_CANONICAL_WNT_SIGNALING_PATHWAY
43	SEIDEN_MET_SIGNALING
44	GO_REGULATION_OF_WNT_SIGNALING_PATHWAY
45	GO_REGULATION_OF_CANONICAL_WNT_SIGNALING_PATHWAY
46	GO_WNT_SIGNALING_PATHWAY
47	MARTINEZ_RB1_TARGETS_UP
48	MARTINEZ_RB1_TARGETS_DN
49	SEIDEN_ONCOGENESIS_BY_MET
50	GO_POSITIVE_REGULATION_OF_CYCLIN_DEPENDENT_PROTEIN_KINASE_ACTIVITY
51	BIOCARTA_ERK_PATHWAY
52	GO_REGULATION_OF_TOR_SIGNALING
53	RICKMAN_METASTASIS_UP
54	CHANDRAN_METASTASIS_TOP50_UP
55	PID_MAPK_TRK_PATHWAY
56	GO_G_PROTEIN_COUPLED_RECEPTOR_SIGNALING_PATHWAY_COUPLED_TO_CYCLIC_NUCLEOTIDE_SECOND_MESSENGER
57	REACTOME_SIGNALING_BY_EGFR_IN_CANCER
58	BIOCARTA_MAPK_PATHWAY
59	BIOCARTA_NFAT_PATHWAY
60	REACTOME_PI3K_AKT_ACTIVATION
61	GO_FIBROBLAST_GROWTH_FACTOR_RECEPTOR_BINDING
62	REACTOME_SIGNALING_BY_FGFR_MUTANTS
63	REACTOME_DOWNSTREAM_SIGNALING_OF_ACTIVATED_FGFR
64	REACTOME_SIGNALING_BY_FGFR
65	REACTOME_SIGNALING_BY_FGFR_IN_DISEASE
66	REACTOME_NEGATIVE_REGULATION_OF_FGFR_SIGNALING
67	PID_FGF_PATHWAY
68	REACTOME_ACTIVATED_POINT_MUTANTS_OF_FGFR2
69	REACTOME_FGFR_LIGAND_BINDING_AND_ACTIVATION
70	GO_MAP_KINASE_ACTIVITY
71	KIM_MYCL1_AMPLIFICATION_TARGETS_UP
72	KONG_E2F3_TARGETS
73	EGUCHI_CELL_CYCLE_RB1_TARGETS
74	ODONNELL_TARGETS_OF_MYC_AND_TFRC_DN
75	GO_PROTEIN_LOCALIZATION_TO_CHROMOSOME_CENTROMERIC_REGION
76	REACTOME_E2F_MEDIATED_REGULATION_OF_DNA_REPLICATION
77	REN_BOUND_BY_E2F
78	PID_ATR_PATHWAY
79	GO_MITOTIC_SISTER_CHROMATID_SEGREGATION
80	GO_CHROMOSOME_CENTROMERIC_REGION
81	GO_SPINDLE_CHECKPOINT
82	GO_MITOTIC_CHROMOSOME_CONDENSATION
83	COLDREN_GEFITINIB_RESISTANCE_UP
84	COLLER_MYC_TARGETS_UP
85	SCHLOSSER_MYC_TARGETS_AND_SERUM_RESPONSE_UP
86	GO_REGULATION_OF_SPINDLE_ORGANIZATION
87	E2F1_UP.V1_UP
88	GO_MITOTIC_CELL_CYCLE_CHECKPOINT
89	PID_MYC_ACTIV_PATHWAY
90	GO_MITOTIC_CELL_CYCLE
91	GO_CELL_CYCLE
92	GO_SPINDLE
93	GO_POSITIVE_REGULATION_OF_CELL_CYCLE_PROCESS
94	GO_REGULATION_OF_MITOTIC_CELL_CYCLE
95	GO_REGULATION_OF_CELL_CYCLE
96	GO_G1_DNA_DAMAGE_CHECKPOINT
97	GO_NEGATIVE_REGULATION_OF_CELL_CYCLE_PHASE_TRANSITION
98	RAMASWAMY_METASTASIS_UP
99	GO_NEGATIVE_REGULATION_OF_TELOMERE_MAINTENANCE_VIA_TELOMERE_LENGTHENING
100	GO_RNA_HELICASE_ACTIVITY
101	GO_RAN_GTPASE_BINDING
102	GO_REGULATION_OF_DNA_DAMAGE_CHECKPOINT
103	LEE_BMP2_TARGETS_DN
104	BIDUS_METASTASIS_UP
105	GO_REGULATION_OF_SISTER_CHROMATID_SEGREGATION
106	KEGG_CELL_CYCLE
107	GO_MITOTIC_NUCLEAR_DIVISION
108	GO_CELL_DIVISION
109	GO_SPINDLE_MICROTUBULE
